# Supplementary material for: Targeting NEDDylation is a Novel Strategy to Attenuate Cisplatin-induced Nephrotoxicity
Source: Cancer Res Commun. 2023 Feb 13;3(2):245–57. doi: 10.1158/2767-9764.CRC-22-0340 (PMC9973416; doi:10.1158/2767-9764.CRC-22-0340)
Supplement: Supplementary Table TS1 — Genes altered by 2 fold change or more by pevonedistat treatment. [file crc-22-0340-s06.xlsx]

## Sheet: Supplementary Table S1
Supplementary Table S1. RNASeq of RPTEC treated with pevonedistat.
Gene symbol	P-value	Fold change
MIR924HG	0.00680646	-59.1772
SLC17A1	1.51076e-07	-51.1543
RAB19	0.0100439	-50.4247
LINC00957	0.0103933	-49.7009
PIMREG	4.36028e-09	-49.2293
CCL7	0.0124245	-45.1583
SLC9A4	0.00113893	-44.2997
DLGAP5	1.7289e-12	-42.8451
KIF20A	4.22355e-11	-41.9539
SPC25	2.08698e-08	-39.2398
LCMT1-AS2	0.00269189	-39.0673
LINC02593	0.0195146	-39.0091
NEK2	1.27445e-10	-34.4338
KCNA5	0.0204274	-34.1703
IL17C	0.00575267	-32.9451
NCAPH	7.57141e-10	-32.1074
ERCC6L	1.28443e-10	-31.6173
CXCL10	0.00463777	-31.1645
LTB	1.51265e-07	-31.0584
CKAP2L	6.53485e-08	-29.6635
CMKLR1	1.23741e-06	-29.4871
IL33	0.00866833	-29.0746
STEAP4	0.00161628	-28.862
LINC01465	0.0279545	-28.4638
SHCBP1	4.58936e-11	-26.6554
BIRC5	1.76723e-14	-25.998
CDC20	1.86659e-13	-25.8195
PLK1	1.29373e-12	-23.6468
TROAP	1.15066e-08	-23.299
IQGAP3	5.0515e-09	-22.7056
GTSE1	6.27791e-11	-21.7478
ERP27	0.0162922	-21.7337
ATOH8	4.4553e-06	-21.6577
LOC107985728	0.012473	-21.4925
E2F8	7.91337e-09	-21.4535
MKI67	3.04151e-13	-20.7074
TTK	4.22844e-11	-20.5246
FAM111B	1.71451e-11	-20.4258
HMMR	1.548e-11	-20.3422
UTP14C	0.00270762	-19.8939
KIF4A	3.13049e-12	-19.8465
SAMD11	1.35876e-06	-19.7922
FIBIN	9.11941e-06	-19.7571
PBK	7.38459e-12	-19.4632
ADAM8	1.31232e-07	-19.4419
CENPA	2.95154e-10	-19.1466
TXNIP	2.64965e-12	-19.0518
CCR8	1.74396e-06	-18.4353
MEGF11	1.20061e-05	-18.4061
KIF14	2.41306e-09	-18.3222
CDK1	1.32076e-11	-17.83
SLCO2A1	1.97089e-09	-17.5823
ASPM	1.8102e-11	-17.5495
KIF18B	1.43671e-08	-17.3883
NUF2	3.73719e-11	-17.247
TOP2A	2.08235e-11	-17.2337
B3GAT1	0.0255499	-17.1668
CCNA2	5.0907e-12	-17.165
EGR1	4.48103e-11	-17.1307
ANLN	6.95319e-12	-17.0509
KIFC1	1.16611e-11	-16.9538
AQP4	0.0194164	-16.9014
RRM2	4.43682e-14	-16.8552
UBE2C	5.59514e-11	-16.5452
EME1	9.96434e-08	-15.7817
TNFRSF9	1.15224e-08	-15.7329
RAD51AP1	7.56442e-09	-15.701
CCNB2	2.4726e-11	-15.1097
EXO1	2.31049e-10	-15.016
KIF15	2.98503e-09	-14.9788
SGK2	1.68597e-07	-14.7805
KIF2C	4.34301e-12	-14.3473
DEPDC1	6.56936e-09	-14.3304
CCNE2	7.24196e-06	-14.2925
TRIL	0.000162934	-14.091
MYBL2	1.0785e-12	-14.0402
SKA1	3.50592e-09	-14.0021
NDC80	6.46038e-11	-13.897
SKA3	2.29352e-09	-13.7802
CD69	0.00012847	-13.6943
ASF1B	1.8151e-11	-13.6473
SLC3A1	6.92898e-07	-13.6077
PLA2G4F	0.01648	-13.5114
PLK4	8.47794e-09	-13.3547
NCAPG	1.35326e-10	-12.7765
APOBEC3B	1.19138e-10	-12.7667
GINS2	2.05646e-10	-12.6835
IL21R	0.0146281	-12.6656
CLSPN	1.43061e-11	-12.5776
MCM10	4.2331e-10	-12.5554
EGR3	1.14247e-06	-12.5392
NUSAP1	8.11975e-13	-12.4446
POLE2	2.96198e-08	-12.3906
RARRES1	6.70548e-08	-12.0738
KNL1	5.75928e-09	-12.0065
TMC5	2.24137e-06	-11.942
ERICH3	0.0228263	-11.9411
TESC	5.20302e-05	-11.9402
CDCA3	7.14939e-11	-11.7981
FAM83D	1.50316e-09	-11.7296
SLFN13	3.43853e-10	-11.6267
KIAA0408	0.00958383	-11.6013
GABRP	2.82636e-06	-11.5749
ADAMTS18	0.017412	-11.5624
DMC1	5.38145e-05	-11.3587
ZNF385B	4.27087e-06	-11.3375
CTNNA2	0.0155216	-11.2254
CDC45	3.88829e-10	-11.2242
CDCA8	4.51533e-11	-11.183
SERPINA5	1.11351e-05	-11.1697
FAM72B	3.60415e-08	-11.0498
LOC100130992	0.0190134	-11.0419
RAMP1	0.000154721	-11.003
PRC1	3.39536e-12	-10.8864
NKX6-2	8.93726e-05	-10.8793
MGC12916	0.0178594	-10.8695
CEP55	6.53454e-13	-10.4936
BUB1	1.22837e-11	-10.4901
FNDC10	2.19148e-06	-10.3288
ESCO2	2.94522e-08	-10.3266
FBXO5	3.61339e-11	-10.2686
SMIM32	0.024013	-10.2516
NEIL3	1.57393e-08	-10.0886
DDIAS	2.78926e-07	-10.0698
SLC17A3	2.15578e-06	-9.84942
ST6GALNAC1	3.15415e-06	-9.72107
CCL2	1.13345e-11	-9.7136
SLC7A14	0.00333335	-9.58141
BUB1B	3.9399e-11	-9.54542
SLC9A2	9.86315e-08	-9.54076
VCAM1	3.06037e-11	-9.52813
SAA2	1.07958e-09	-9.52423
SGO1	2.81439e-08	-9.50994
FBXO43	0.0252166	-9.38788
CEP128	8.81976e-08	-9.35462
TRIP13	5.47929e-11	-9.32685
MEGF6	7.62701e-09	-9.15192
RIPPLY3	0.0211594	-9.07647
ACMSD	1.07511e-05	-9.07146
FAM72C	1.00125e-06	-9.0363
AVPR2	3.10673e-07	-8.97566
SHH	1.27979e-11	-8.96429
SPC24	6.6619e-10	-8.93961
TK1	1.02767e-12	-8.93202
HAVCR1	1.8463e-05	-8.86964
MND1	1.45544e-07	-8.82382
CRB2	1.21346e-10	-8.78792
TMPRSS3	0.000233142	-8.75484
KLHL14	2.2481e-07	-8.70459
OIP5	5.19879e-08	-8.62684
NOX5	0.0190786	-8.55292
SAPCD2	1.22271e-10	-8.41051
PDZK1	1.8548e-09	-8.3557
EFNB3	1.71028e-06	-8.33568
PLAAT4	2.34197e-10	-8.18837
KIF23	7.44387e-12	-8.18201
CENPF	1.52832e-12	-8.17585
DUSP9	0.00225673	-8.12158
ACBD7	1.11563e-05	-8.11492
KCNF1	0.00278319	-8.10752
FAM72D	4.32803e-07	-8.06315
XAF1	1.40776e-08	-7.98972
CENPI	6.36491e-07	-7.97702
POLQ	2.1062e-08	-7.95592
H19	1.5973e-05	-7.95193
ELOVL2	2.28207e-05	-7.91173
TCF19	2.55728e-11	-7.91004
CENPE	1.87137e-09	-7.89896
PODN	0.000600503	-7.87093
IL18R1	2.10319e-07	-7.84779
TMSB15A	6.07857e-05	-7.83243
KIF11	2.01129e-10	-7.81324
DPP6	1.68902e-06	-7.78704
UHRF1	2.73637e-12	-7.77119
CDKN3	3.02939e-10	-7.71711
HCAR1	2.11173e-05	-7.69716
ZNF367	4.14591e-08	-7.63683
PLA2G2F	2.04572e-06	-7.59754
C21orf58	1.88003e-06	-7.57946
GINS4	5.81091e-11	-7.56877
DACT2	0.0056484	-7.53601
FBLN2	0.000219711	-7.47452
CRIP1	3.6475e-08	-7.45395
LMNB1	5.7051e-12	-7.43383
JSRP1	0.00128064	-7.40602
PKMYT1	4.40581e-10	-7.39868
TCERG1L	8.40911e-05	-7.36907
ST8SIA4	1.7753e-06	-7.33684
LOC100240735	0.0153307	-7.33657
PTPRG-AS1	0.000159415	-7.28737
CDC6	7.90298e-12	-7.28546
RAD51	5.73144e-10	-7.26809
ESPL1	7.82366e-09	-7.247
KIF4B	0.00132337	-7.22642
WNT10A	2.87414e-08	-7.21734
DTL	3.11464e-10	-7.19913
PLEKHD1	0.000673709	-7.17486
KIF26A	0.0114427	-7.16028
LPL	1.90095e-05	-7.15021
AURKB	2.30214e-11	-7.1495
SLC6A17	0.00357207	-7.11688
LGI2	0.00191591	-7.11376
CARD16	3.11392e-05	-7.09254
ADAMTS16	0.000128549	-7.08839
RIBC2	0.00342529	-7.02272
SFTA2	1.84206e-05	-6.98997
LIPC	1.11228e-05	-6.97599
PIGR	0.00122437	-6.95309
KIF18A	1.21584e-08	-6.94914
SAMD13	0.00020808	-6.89622
DSCC1	1.11517e-07	-6.8423
HABP2	2.29028e-08	-6.806
DUSP2	0.000571049	-6.7544
SPAG5	1.16098e-10	-6.73744
LOC101928796	0.00320053	-6.70892
B3GALT5-AS1	0.00401759	-6.69999
ASB9	0.0268926	-6.69727
CASR	0.00937345	-6.69088
SH3RF3-AS1	0.00821654	-6.67545
LINC01111	7.41526e-05	-6.60886
GAS7	3.12853e-09	-6.5603
MCM4	7.7351e-13	-6.55213
LRRC31	0.00672203	-6.48564
VGF	3.92625e-07	-6.43016
ADAM28	0.000378533	-6.42752
SAA1	4.24813e-09	-6.4207
PCLAF	3.84604e-11	-6.39236
PPP1R1A	9.0915e-08	-6.37736
CDC25C	2.27786e-06	-6.36535
CDCA2	3.37091e-07	-6.35015
ISM1	5.59525e-06	-6.33221
CHST9	2.21427e-07	-6.31423
CKS1B	3.79937e-11	-6.2717
GUCY1B1	3.58613e-10	-6.26897
CDCA5	7.91957e-11	-6.25531
SLC15A2	5.75727e-05	-6.23749
KIF20B	9.26945e-10	-6.22476
FOXA2	9.72903e-05	-6.22152
DERL3	0.000655771	-6.21482
CASP1	9.6495e-05	-6.17679
HJURP	2.09451e-11	-6.14991
H2AC20	0.00314667	-6.14397
CRTAC1	2.80568e-06	-6.12428
NCAPG2	7.10083e-10	-6.12016
KCNK2	0.0159566	-6.10091
ZGRF1	6.0501e-06	-6.09305
TMPO-AS1	4.16071e-05	-6.08961
MYO3B	4.63347e-05	-6.07745
FHDC1	9.49964e-05	-6.06887
EMP2	7.36461e-09	-6.04002
MAD2L1	1.53977e-11	-6.02691
SLFN11	5.7729e-08	-6.02298
APLN	2.21072e-05	-6.00275
IL27RA	7.81737e-09	-5.95893
CFTR	2.85359e-08	-5.95889
CCNB1	2.23554e-12	-5.95851
BRCA1	8.1937e-10	-5.95274
CTSS	2.96175e-06	-5.9467
ADAP1	1.67739e-07	-5.94295
PIF1	7.08376e-07	-5.93831
HAVCR2	3.78932e-05	-5.92729
TPX2	3.11255e-11	-5.92686
CENPQ	2.61627e-07	-5.91913
CYP4V2	7.88824e-09	-5.91642
FANCD2	9.69191e-09	-5.90182
SERPINA1	5.61614e-11	-5.88775
MMP7	5.7e-13	-5.87887
AURKA	3.47533e-11	-5.85818
MCF2L	2.58195e-06	-5.84642
IGFBP1	4.30721e-07	-5.83288
KLF2	3.00029e-06	-5.76531
MX2	0.000406165	-5.76276
AQP3	1.74576e-07	-5.75138
PARPBP	3.17698e-07	-5.73596
BLM	2.34742e-08	-5.67788
MRAP2	0.00353038	-5.67394
C15orf48	4.81868e-10	-5.67235
UNC5CL	1.23142e-07	-5.66469
SLCO4C1	4.45802e-10	-5.65732
FZD10	5.17493e-05	-5.643
PHF19	5.42143e-11	-5.64047
CCDC150	0.00066296	-5.62133
CAPN8	0.000441874	-5.61002
PSRC1	3.01664e-09	-5.57248
FBXO4	7.56809e-07	-5.56605
LINC02274	8.21633e-06	-5.55593
ORC6	2.79909e-09	-5.54994
DDX12P	3.94594e-06	-5.545
TNF	3.28554e-06	-5.52273
PRECSIT	0.000158351	-5.51431
MNS1	1.156e-05	-5.50343
SEMA6B	8.00278e-06	-5.50091
MDH1B	0.00209418	-5.49014
IKBKE	4.86523e-10	-5.4755
ZNF519	2.92067e-05	-5.46374
CDCA7	2.48337e-10	-5.44272
ORC1	1.6864e-08	-5.43839
ARHGAP28	9.84008e-05	-5.43253
FANCI	1.91149e-10	-5.41366
CNTNAP2	2.97788e-06	-5.3798
FOXM1	2.4197e-11	-5.35936
XRCC2	1.29732e-07	-5.35527
OTX2	0.00492297	-5.34375
LOC389602	4.95815e-06	-5.31658
SLC14A1	5.15095e-10	-5.30398
ZWINT	2.02799e-10	-5.29391
C2CD4A	2.45657e-05	-5.25538
FREM2	3.48731e-06	-5.25287
C1orf112	3.63599e-07	-5.23591
MYCN	0.000279771	-5.23407
EVC	1.7296e-07	-5.20206
TACC3	5.25543e-12	-5.18057
PODNL1	0.000145846	-5.15491
FNDC1	0.000922921	-5.14466
SYT12	2.47006e-09	-5.13182
KCTD14	7.74347e-06	-5.13076
CFB	3.49479e-08	-5.12238
TNFRSF18	0.011826	-5.11468
SORL1	8.53126e-09	-5.11265
FGFR3	6.0288e-05	-5.10213
LINC01127	0.00672658	-5.09014
VWA2	0.000524342	-5.08878
SCLT1	1.58069e-08	-5.07518
KLF10	9.21134e-12	-5.07223
APOBEC3A	0.00120459	-5.0655
C3	2.56325e-12	-5.06523
ITGA11	7.37724e-09	-5.06142
CHGB	4.66441e-05	-5.06079
RTN4RL2	0.0145211	-5.054
FEN1	2.14789e-11	-5.04138
HELLS	1.43001e-08	-5.0406
ST6GAL2	0.000129742	-5.03303
TSPY26P	0.00352004	-5.02738
LOC100130691	0.000298778	-5.01901
ITGB3BP	3.85405e-06	-4.99786
ZBED6	0.00233007	-4.96225
CIP2A	9.65474e-08	-4.96035
RDM1	0.00417153	-4.96014
TRANK1	2.27477e-08	-4.94926
NRGN	1.69195e-06	-4.94637
ZNF467	8.3255e-05	-4.93781
HAUS8	2.76366e-08	-4.93094
MYO3A	0.00527692	-4.91751
FOLH1	0.0133345	-4.91595
ERFE	1.83058e-11	-4.91494
LCK	0.00288454	-4.91206
CIT	1.48232e-09	-4.88201
LOC100130449	0.0172001	-4.87898
CENPK	1.18325e-08	-4.87894
COMP	6.53833e-05	-4.86921
APOL3	5.62108e-07	-4.85681
LOC100288637	2.30614e-07	-4.84619
FUT2	0.000107422	-4.84332
NGEF	1.45384e-06	-4.83521
TRIM47	1.70725e-09	-4.83509
PYCARD-AS1	0.00667381	-4.81085
LFNG	2.64817e-10	-4.806
DHFR	1.85444e-10	-4.80571
FAM3B	0.021367	-4.79593
LOC728024	0.00115875	-4.78294
PSMB9	4.75772e-10	-4.77438
IFIT1	2.40293e-09	-4.77131
PLCH1	1.72515e-05	-4.76899
SUCNR1	0.00951645	-4.76595
RHEX	0.00198068	-4.75429
ITGB6	8.82106e-09	-4.74785
APOL6	4.36919e-10	-4.71864
RFC3	8.30605e-10	-4.70249
ANKRD34B	3.92852e-07	-4.69839
GAS2L3	1.00834e-08	-4.69388
SEMA3D	0.000116019	-4.67883
KCNIP1	1.65249e-05	-4.66998
FBXL22	0.00136593	-4.66743
SGO2	1.92442e-09	-4.6654
GUCY1A1	3.50273e-06	-4.6654
AUNIP	1.91048e-06	-4.63562
CRYM	4.55814e-10	-4.62229
OAS3	1.83955e-08	-4.62069
CLDN14	0.00210007	-4.61658
KLHDC7B	0.00490319	-4.61321
FAAH	0.000239884	-4.60767
LINC02606	0.00406974	-4.59978
PDZRN3	0.00178352	-4.59169
BATF2	6.86521e-05	-4.58362
CLEC4E	6.10415e-08	-4.57548
BIRC3	1.5908e-11	-4.57244
SOX2	0.000234399	-4.56272
POLA1	6.86368e-09	-4.55032
RAD54L	6.38102e-08	-4.53651
BRCA2	2.4854e-07	-4.52358
HMGB2	6.98177e-12	-4.52138
CTSO	9.51545e-08	-4.51722
LMF1	8.10296e-05	-4.50827
SERPINF2	1.55662e-05	-4.5039
CRLF1	1.04584e-06	-4.50143
KLK6	1.19385e-11	-4.5008
PKHD1	5.13826e-07	-4.49516
PNOC	0.000876794	-4.4889
HMSD	0.000531376	-4.48312
MYRIP	0.0156878	-4.48118
CBX2	3.77826e-07	-4.47356
NOXA1	0.00472021	-4.46043
HNF4G	5.69601e-06	-4.44855
GOLT1A	0.00200087	-4.43943
ZNF724	0.00415894	-4.43657
ZMYND10	0.00511134	-4.42712
ISLR	7.30495e-05	-4.42597
IDO1	0.00351409	-4.42269
EFHB	8.16094e-05	-4.41792
CENPW	4.22555e-07	-4.41699
KCNK9	0.0278693	-4.41383
LOH12CR2	0.00326865	-4.40862
NCCRP1	2.07227e-07	-4.4059
WDR62	1.46093e-08	-4.40572
CENPM	1.39055e-08	-4.3964
SMC2	4.20282e-08	-4.39023
VAV3	1.4666e-08	-4.38748
HLA-DMB	7.31623e-09	-4.38341
PRR11	1.5582e-10	-4.37487
MIS18A	1.42368e-09	-4.37478
RYR3	6.019e-06	-4.37289
CDC25B	7.13422e-11	-4.36837
CXCL6	1.40413e-11	-4.36382
CEP135	2.68431e-07	-4.35909
ARSL	1.98678e-07	-4.35196
THSD7A	1.7938e-05	-4.35013
BRIP1	1.89049e-08	-4.33846
CCDC15	0.00233415	-4.3291
MTBP	4.97194e-05	-4.31237
NXPH4	0.0176792	-4.31161
MCM2	1.39159e-10	-4.30847
IL1R1	1.10775e-10	-4.30228
GEMIN8P4	0.000526316	-4.30034
PRIM1	1.28316e-07	-4.29806
IFIT2	2.63258e-06	-4.28061
PYROXD2	0.00218829	-4.27868
NMU	8.87027e-07	-4.2785
CCR2	0.0170538	-4.27644
C8orf34	0.00327586	-4.27325
NAP1L2	0.000746717	-4.27216
CENPH	4.62897e-08	-4.2718
RHBDL2	0.000216876	-4.27056
GYG2	0.000292486	-4.26917
P2RX5	3.94319e-06	-4.23353
KCNE1B	0.00543465	-4.23123
ABCA9	0.0164566	-4.22108
LIN9	1.20926e-06	-4.2206
SRMS	0.0022606	-4.21817
ZDHHC15	0.0079814	-4.21697
TMC4	1.4368e-06	-4.21192
PTK6	0.00989224	-4.20553
SMC4	2.56981e-11	-4.19632
COL22A1	2.59436e-05	-4.19599
GOLGA2P5	0.000305808	-4.19474
PDZD2	7.23214e-06	-4.19152
GPRC5B	6.76188e-11	-4.18893
ARHGAP11B	0.000167646	-4.17486
WNT9A	8.24622e-08	-4.17477
UBA7	1.9837e-08	-4.17404
MCM3	2.02422e-11	-4.17086
H1-0	9.78533e-12	-4.1649
E2F2	3.45457e-05	-4.16338
PIEZO2	0.00828736	-4.15758
MMP11	7.24367e-06	-4.14757
GINS1	3.52361e-09	-4.14574
ZNF546	0.000744591	-4.12312
TXNRD3	1.3099e-07	-4.12266
VWA1	4.91317e-10	-4.11435
RMI1	1.2322e-07	-4.11031
LOC100287042	0.00103839	-4.1102
CUBN	0.0168798	-4.09845
TAPBPL	3.30548e-08	-4.09572
STRA6	3.27579e-06	-4.08149
CCDC183-AS1	5.70587e-05	-4.08025
ARHGAP11A	1.62901e-09	-4.05986
H2AX	1.38477e-11	-4.05853
CDKN2C	7.27081e-08	-4.05794
DBF4B	2.0286e-08	-4.05607
CENPN	1.37003e-09	-4.05272
IFI44L	3.92989e-09	-4.05258
ADAMTS2	0.000214197	-4.04981
LOC102725021	0.00384695	-4.04838
STIL	1.00562e-07	-4.02862
RNASEH2A	2.99243e-09	-4.0285
CMYA5	0.00278446	-4.0186
FANCA	3.25818e-09	-4.01678
TNFSF10	5.69927e-12	-4.00476
CENPU	1.01302e-09	-4.00441
MCM6	2.12595e-11	-4.00069
SPRR2D	0.00739454	-3.99917
TRAF1	1.12967e-06	-3.99793
ZNF556	0.021034	-3.99081
UBD	2.96015e-06	-3.98539
PRSS16	2.68975e-05	-3.97357
KPNA2	5.71996e-12	-3.97289
FOXQ1	1.67643e-06	-3.96861
ARRDC4	1.69511e-08	-3.9552
ZNF214	0.000148557	-3.95229
ITM2A	0.00480677	-3.95181
PLA2G4C	2.50109e-05	-3.93704
CCDC138	6.31983e-07	-3.93693
HMGN2	1.43297e-10	-3.91134
SPIN4	1.45842e-05	-3.9039
HAL	0.0273579	-3.88566
UPK3B	2.99309e-06	-3.88355
IL23A	4.3781e-05	-3.88079
FOXJ1	0.0154855	-3.87999
TNFAIP2	3.69376e-11	-3.87586
KCNK5	2.59242e-06	-3.8658
MYOCD	4.19497e-06	-3.8656
KIRREL3	3.53215e-05	-3.86371
DPP4	9.04405e-12	-3.84844
MCM7	2.05149e-11	-3.84758
CPS1	9.83357e-06	-3.84757
PLXDC2	2.8982e-07	-3.84502
MILR1	0.0261364	-3.84393
CYS1	2.81839e-09	-3.83943
GBP3	3.43179e-09	-3.83827
CX3CL1	2.89885e-08	-3.83045
HASPIN	3.94033e-05	-3.82985
CELSR1	1.10631e-09	-3.82575
MAMLD1	3.29204e-06	-3.82411
PEG13	0.0113482	-3.82111
RTKN2	1.17523e-08	-3.81765
LAMA4	1.82302e-08	-3.81379
GPSM2	2.00108e-08	-3.81353
PLEKHA4	5.41592e-10	-3.81114
PCDH20	2.59102e-06	-3.80995
METAP1D	4.95749e-06	-3.80988
ADPRHL1	0.0122389	-3.80555
TMEM132B	0.00017646	-3.79479
STMN3	4.62012e-11	-3.78865
FAM81A	0.00820389	-3.78695
CCNF	2.77746e-09	-3.78623
VWDE	0.00439857	-3.77931
ANO1	0.0027356	-3.76842
HUNK	0.0103772	-3.7551
TINCR	0.0154577	-3.75404
KIAA1549L	2.32115e-06	-3.75395
ARPIN	3.66843e-08	-3.75148
GALNT16	0.000656121	-3.75129
FMO4	0.000424174	-3.75106
DPPA4	0.00297283	-3.7509
WDR76	2.24882e-08	-3.74776
TOX2	0.00088838	-3.74707
S100A2	4.87536e-09	-3.74564
NPW	0.0265357	-3.74386
FANCB	0.000351296	-3.7414
ELFN2	8.07884e-11	-3.73928
AGAP11	0.0151409	-3.73763
EGR2	0.00181242	-3.73418
PACSIN1	0.00724901	-3.73097
PLEKHG4B	0.000733434	-3.72656
CERS1	0.00252023	-3.72292
PGBD5	4.26465e-10	-3.7204
MCEE	9.62464e-05	-3.70987
HAUS5	9.79458e-07	-3.70862
DLEU2	0.000156905	-3.7084
MMS22L	1.71698e-07	-3.70462
FOXD4	0.0169399	-3.70417
ACSM3	2.18913e-05	-3.69762
NDC1	2.99992e-10	-3.69195
GEN1	1.06385e-07	-3.68703
KMO	0.000251779	-3.68546
IGSF9B	0.00293743	-3.68529
GXYLT2	1.12074e-05	-3.68314
LIFR-AS1	0.0095039	-3.67981
PPM1F-AS1	5.9953e-06	-3.6743
LOC100507564	0.024073	-3.67162
LINC02012	0.0118035	-3.66686
SLC44A4	1.2538e-08	-3.66623
TMEM121	0.00517183	-3.66182
MROH6	3.95252e-08	-3.65831
PSMC3IP	6.25015e-06	-3.65595
ADAMTS15	4.28038e-10	-3.64788
RACGAP1	4.93937e-10	-3.64194
PALM3	1.45199e-07	-3.64169
CENPJ	6.53648e-08	-3.63985
LY75	7.37601e-05	-3.63867
KIF24	1.21759e-05	-3.63777
CMPK2	2.03674e-05	-3.63645
ZNF876P	0.0027832	-3.63424
SERHL2	0.00180181	-3.63183
AFF2	0.00258864	-3.63055
MASTL	7.18909e-09	-3.62914
KIF12	6.75798e-07	-3.62831
FLJ45513	0.0138093	-3.62738
NLGN1	3.59923e-05	-3.60916
BEAN1	7.87596e-07	-3.60857
VSTM2L	5.27925e-05	-3.60714
PMP22	5.80894e-07	-3.60621
ACVRL1	0.0127561	-3.60465
PSG5	0.000614707	-3.60271
FIGNL1	9.28823e-08	-3.60257
SENCR	0.000986473	-3.60094
VASH2	0.0132433	-3.59082
DCHS1	0.00158811	-3.58901
LGALS9	2.05875e-07	-3.58828
NCAPD3	3.88266e-08	-3.58428
HNMT	1.13052e-07	-3.57515
EDAR	1.33224e-05	-3.57326
HECW2	0.000637731	-3.5681
HIRIP3	5.38126e-10	-3.55684
B3GALT5	1.05969e-05	-3.55524
RMI2	1.07999e-07	-3.55145
PCDH17	0.0224087	-3.55057
ZNF763	0.0027814	-3.54735
SGK3	2.54664e-05	-3.54454
SLC22A18AS	0.000521916	-3.54141
POLE	4.78487e-10	-3.5351
BMP8B	0.00207293	-3.5342
BEST3	0.00160705	-3.53124
BARD1	2.6377e-07	-3.52761
ATAD2	1.80026e-09	-3.52568
SELP	0.000142085	-3.52289
NES	1.65948e-07	-3.50804
FTCDNL1	0.00630823	-3.50742
MELK	4.32641e-10	-3.50684
NPC1L1	0.000835955	-3.50465
CHEK1	2.75302e-09	-3.49987
CCDC3	0.0215603	-3.49624
CHKB-CPT1B	0.00036882	-3.49492
PDGFRB	2.73484e-07	-3.49425
ZNF726	0.0109135	-3.49003
LRG1	0.000206622	-3.4875
TTC30B	2.02145e-05	-3.48629
PROM2	3.86257e-08	-3.48258
PER3	2.01089e-05	-3.48242
HYLS1	1.25352e-07	-3.47897
LRRC17	8.57677e-08	-3.47797
RECQL4	2.88877e-08	-3.47796
CCRL2	0.000346209	-3.47428
RPA3	9.38864e-09	-3.46935
THNSL2	6.84517e-06	-3.46807
ITGA4	4.54211e-08	-3.46739
OXCT1	5.48622e-09	-3.46189
SCN1B	3.33036e-06	-3.45874
KIF22	1.88966e-09	-3.45445
RGPD1	0.0266506	-3.45374
ARHGAP33	0.000419579	-3.4507
VWF	0.00121154	-3.44999
LCN2	3.9429e-08	-3.43087
VASH1	1.09201e-07	-3.42835
HLA-F	1.00392e-07	-3.42424
TP53	1.7551e-10	-3.42206
LOC90246	0.00147367	-3.42162
ARHGDIB	1.17155e-08	-3.41498
SHANK2	4.91602e-07	-3.41488
NR1D2	2.71768e-08	-3.41423
BORA	6.18069e-07	-3.41236
ECT2	5.86479e-09	-3.40378
JPH2	0.001364	-3.39882
FAM111A	6.56333e-09	-3.39403
MCM8	4.3979e-08	-3.39231
GGACT	1.26941e-07	-3.38862
IFIT3	1.23292e-08	-3.38712
E2F1	9.01122e-09	-3.38673
CPT1B	0.00443008	-3.38544
BCO1	3.87478e-06	-3.38188
ADGRF1	1.83919e-09	-3.37925
SERPINA6	0.00305333	-3.37671
PHACTR3	4.43036e-05	-3.3764
NUP62CL	0.00572442	-3.37593
COL2A1	0.00662787	-3.36644
MBNL3	1.24526e-05	-3.35856
GJB1	0.00449913	-3.34843
ABCA2	3.24959e-08	-3.3445
HMGN5	2.23892e-08	-3.34247
VRK1	2.07696e-08	-3.34084
SYNGR3	3.74274e-05	-3.33394
BTN2A3P	0.014559	-3.33265
ADAMTS17	0.0278486	-3.33051
SCN3A	8.30081e-05	-3.32909
VSTM4	5.91061e-05	-3.32689
DDX60	2.62681e-06	-3.32231
DMKN	2.46493e-07	-3.31342
EXOSC8	5.2672e-09	-3.31034
ALDH1A3	4.74687e-08	-3.31012
NDUFC2-KCTD14	1.16438e-08	-3.30681
H2BC9	0.0108352	-3.30576
APCDD1L	6.77603e-09	-3.30427
NPTX1	0.0148929	-3.30299
ZMYND15	0.0111336	-3.30065
CYB5RL	2.91187e-05	-3.30024
MTFR2	1.87463e-06	-3.29916
TRIM65	3.7353e-08	-3.29652
POSTN	1.18196e-05	-3.29614
SNAI1	2.08397e-05	-3.291
TMCO4	3.51018e-07	-3.28834
C19orf57	0.0213537	-3.28257
XRCC3	2.47147e-08	-3.27667
TPM1-AS	2.08078e-08	-3.27636
LGALS1	9.30049e-10	-3.27581
IQCK	1.03127e-06	-3.26988
LOXL2	1.90463e-09	-3.26987
H1-10	1.28438e-09	-3.26493
CAVIN3	1.43922e-09	-3.26442
UGT8	1.05316e-06	-3.25934
GPR141	0.0009069	-3.25928
PROM1	3.96471e-09	-3.25675
LMNTD2-AS1	0.00435474	-3.25608
EEF1AKMT2	2.50139e-07	-3.25309
FCGBP	0.00592189	-3.24823
TRAIP	2.1726e-06	-3.24584
BCL2A1	0.0265481	-3.24168
AMACR	1.40661e-09	-3.23389
DTYMK	3.01579e-10	-3.22747
CLYBL	3.32119e-05	-3.22679
KRTAP5-AS1	0.019229	-3.22429
PRIMPOL	1.82488e-06	-3.22212
CA2	2.00821e-08	-3.22004
CDRT1	0.000942427	-3.21819
C10orf143	0.00539592	-3.21621
MEST	1.50608e-10	-3.21516
CDSN	0.000176041	-3.21231
MAP7D2	2.90185e-05	-3.20848
SLC16A7	7.29849e-05	-3.20556
BATF3	0.00319927	-3.20396
SKA2	5.9797e-09	-3.20363
SLC6A20	0.00129214	-3.19166
HAPLN3	2.48242e-08	-3.18882
TNFRSF6B	9.25876e-10	-3.1864
FNTB	0.0039936	-3.18058
KCNK15	0.00268643	-3.17808
TBCK	6.47642e-07	-3.17752
FAAH2	0.000437369	-3.17747
S1PR3	4.01333e-06	-3.17463
LRRCC1	1.20225e-05	-3.17155
EPHA6	0.0254109	-3.1645
TEDC1	1.75179e-07	-3.16256
PCDH18	0.0112656	-3.16254
SPRR2A	3.18613e-05	-3.16001
RAB17	2.40189e-05	-3.15906
PCSK6	0.00505617	-3.15629
CCDC88B	0.000146678	-3.15563
TMEM125	1.67113e-05	-3.14956
PPFIBP2	7.65276e-05	-3.14931
C1QTNF6	2.16173e-08	-3.1493
HTRA1	3.31109e-10	-3.14771
ERLIN1	1.16464e-09	-3.14726
NUP210	4.78621e-09	-3.14708
MGP	0.00304637	-3.14366
FAM122C	0.001496	-3.1436
MEOX1	2.15658e-05	-3.14135
SLC41A2	1.48301e-08	-3.14086
ZNF311	0.000148787	-3.14057
RNASEL	1.36821e-06	-3.13989
IL1R2	4.21065e-05	-3.13735
RTP4	6.70118e-05	-3.1333
NAAA	1.75924e-05	-3.13124
HOGA1	1.01184e-08	-3.126
SYP	0.0169604	-3.12507
PRDM16	0.00690824	-3.12338
DNMT1	6.08445e-09	-3.11661
CHRD	5.73897e-06	-3.11619
RN7SL832P	0.0169526	-3.11425
HOXD-AS2	0.000423931	-3.11405
LOC728673	0.00266529	-3.10796
NMI	1.03278e-08	-3.10541
RPL39L	3.78015e-06	-3.09749
WWOX	3.49728e-06	-3.09443
LINC00488	0.0115328	-3.09364
SCML2	0.0221828	-3.08949
COL4A1	1.30565e-08	-3.08282
SLC2A10	8.47926e-07	-3.07253
SNED1	0.000146486	-3.06912
HES1	8.75809e-09	-3.06761
C2orf16	0.00796367	-3.06514
CHL1	0.0234932	-3.06186
SEMA6D	0.000572152	-3.06075
H2AZ1	3.24845e-11	-3.06071
RAG1	0.000352066	-3.06061
RASA3	4.03124e-09	-3.05316
NPY1R	2.2637e-07	-3.04476
SLC34A2	1.37229e-05	-3.04408
DOC2B	6.17374e-09	-3.04382
OSBPL5	1.22862e-06	-3.036
PAPLN	8.57127e-09	-3.0354
MAP3K5	2.26858e-08	-3.03447
UNC5A	0.000266066	-3.02858
CENPP	3.08445e-05	-3.02313
PDIA5	5.73111e-08	-3.02135
ADIRF	6.2389e-05	-3.02034
DIAPH3	4.83098e-09	-3.0179
PDSS1	3.85454e-05	-3.01351
GALNT4	0.00199737	-3.01026
LENG9	3.65713e-05	-3.00872
LOC102724219	0.000129039	-3.00759
LOC102724951	0.000129039	-3.00759
LOC102724843	0.000129039	-3.00759
DPYSL5	0.0221165	-3.00229
NUP35	1.73537e-07	-3.00134
GTF2IRD2	0.0042557	-2.99982
CHORDC1P4	0.000208901	-2.99622
B4GALNT4	3.29075e-05	-2.99349
HNF1A	0.000573314	-2.99345
CHTF18	2.70132e-08	-2.99133
PYCR3	3.54774e-07	-2.9902
CREB3L4	1.14468e-05	-2.98893
BTD	1.372e-07	-2.98108
PCDHB5	0.0266725	-2.98056
VGLL1	2.0737e-05	-2.98013
KLRA1P	0.019786	-2.97729
LNC-LBCS	0.0196309	-2.97712
ZNF85	5.38271e-05	-2.97337
CHAF1B	2.26407e-07	-2.97273
DHRS12	1.40712e-06	-2.97117
EDN2	1.01786e-06	-2.96338
ZNF718	1.31162e-05	-2.95941
ALG10	0.000180084	-2.95838
RPS6KA2	1.4618e-09	-2.95776
CNTNAP3	1.26428e-06	-2.9572
KLHL30	2.85469e-05	-2.95717
PHLDA2	2.28976e-09	-2.9571
SGPP2	1.76096e-08	-2.95137
FAP	0.00929645	-2.94977
IGSF3	1.63014e-07	-2.94571
PPM1E	0.00833018	-2.94545
EXTL2	1.10702e-07	-2.94465
NCAPD2	5.01879e-09	-2.94385
ZNF547	9.38648e-05	-2.94197
ZNF469	8.28678e-06	-2.93892
FAM155B	0.000182741	-2.93759
TMPO	1.24786e-09	-2.93622
METTL7B	0.00218739	-2.93551
INCENP	2.14892e-06	-2.93389
CSTF2T	4.74031e-08	-2.9291
ARHGEF4	0.00121766	-2.92519
CCDC198	6.07725e-08	-2.92485
ADAMTS9	1.14516e-07	-2.92443
IRX6	0.000332231	-2.92286
UBE2T	1.85088e-08	-2.92207
CATSPER1	0.0108442	-2.92176
DHFR2	4.7318e-05	-2.91852
HMGB1	1.73253e-10	-2.91742
C2CD5	9.09095e-08	-2.91524
JUNB	3.78916e-10	-2.91197
GINS3	3.26609e-06	-2.91024
CAMK4	9.67787e-07	-2.90934
CHRNA1	0.0141159	-2.90923
ARHGEF9	4.43288e-07	-2.90678
ALPK3	1.67325e-07	-2.90469
CRABP2	8.95108e-09	-2.90377
LINC02532	0.0185645	-2.90229
RRM1	5.73158e-10	-2.90127
SH3RF3	0.000200243	-2.8972
CD14	0.000264865	-2.89644
JPH3	0.0120586	-2.89495
GRAMD1C	9.72261e-05	-2.89442
CEP162	2.86721e-06	-2.89293
ZFAND2A-DT	0.00155137	-2.89189
RAB27A	9.48698e-08	-2.89135
PRDM8	0.00859639	-2.88754
WDR17	0.00878569	-2.88613
C4orf46	1.4361e-07	-2.88465
SIGLEC15	8.8111e-09	-2.88454
SLC27A2	3.51524e-05	-2.87945
OLFML2B	0.000351309	-2.87794
CDC7	2.06351e-06	-2.8769
SLC37A3	3.03474e-07	-2.8751
KCNT2	0.0255969	-2.87484
NFATC2	0.025305	-2.87434
TIMELESS	4.14744e-09	-2.87268
PSMB10	3.2772e-08	-2.87171
SH3GL2	0.0267455	-2.86726
SFXN2	2.21292e-07	-2.8663
POGLUT3	1.95207e-08	-2.86618
TRPM8	1.04956e-05	-2.86377
MMAB	2.44798e-08	-2.86316
DTX3L	7.83837e-10	-2.86274
ACOT4	0.00130611	-2.86169
TMEM59L	0.0005813	-2.85969
ADCYAP1	0.000872135	-2.8589
ROR2	0.0122444	-2.85883
ZWILCH	2.12223e-08	-2.85507
FRMD4B	1.69033e-05	-2.85478
RAB7B	2.51362e-06	-2.8471
NLRP3	0.000677625	-2.84589
DBF4	2.14028e-07	-2.84559
PTK2B	1.39825e-06	-2.8447
PPIH	3.70294e-06	-2.84375
KIAA0040	1.24756e-07	-2.84316
C5	0.00114805	-2.84276
SIRT4	0.00893032	-2.84201
SLC29A4	1.6461e-05	-2.83602
IL7R	0.0024187	-2.83458
RNLS	9.29935e-05	-2.83239
DSN1	3.66116e-08	-2.83232
THBS1	3.03231e-09	-2.83144
PDIA4	1.05402e-10	-2.82615
CCDC77	9.32011e-07	-2.82552
ZNF853	1.86416e-06	-2.82512
C18orf54	2.37411e-07	-2.82485
POLD1	4.7498e-09	-2.82463
WT1	1.95648e-08	-2.82309
PTAFR	6.41622e-05	-2.82071
CCDC152	0.0166696	-2.82065
ATP8A2	1.527e-08	-2.8187
FANCC	1.75608e-07	-2.81781
BICDL1	6.18299e-06	-2.81669
SMIM5	0.000313612	-2.81636
SRSF6	4.16437e-10	-2.81584
CHAF1A	9.83189e-10	-2.81533
ACSM5	0.00497832	-2.8146
CHRM3	0.000597276	-2.81419
PIGW	1.65999e-07	-2.81302
TMEM161B-AS1	0.00186803	-2.80854
TUBB8B	0.0159437	-2.80837
KBTBD11	3.2776e-09	-2.80609
AKNA	1.43253e-08	-2.79945
TFAP2B	4.41582e-05	-2.79524
SPDL1	2.01527e-09	-2.79505
MCM5	1.38179e-09	-2.79469
CCDC18	6.30832e-05	-2.79328
SAMD15	0.0188277	-2.79247
USP1	6.83672e-09	-2.7917
GLIDR	3.66669e-05	-2.79063
FANCM	3.40202e-05	-2.78836
AMOT	7.83077e-07	-2.78784
EPSTI1	1.83713e-06	-2.78497
HES6	2.232e-05	-2.78491
DNAJC9	3.3831e-09	-2.78381
MCUB	5.64819e-08	-2.7822
CBR3-AS1	0.0106075	-2.78107
IL15RA	1.10305e-05	-2.78087
OLFML2A	2.35123e-06	-2.78053
DNAJC22	4.34235e-06	-2.78046
BMI1	0.000350955	-2.77823
ARL13B	1.28502e-05	-2.77732
GSTCD	1.94925e-07	-2.7725
TNS3	7.82562e-10	-2.77207
SYNE4	0.00077277	-2.76929
SUV39H1	1.18446e-06	-2.76928
ODF3B	0.00255103	-2.76845
NEMP2	1.06673e-06	-2.76721
PHYHD1	3.12972e-07	-2.76175
SLIT3	1.48072e-08	-2.75841
DEPDC1B	8.50142e-07	-2.75772
IRX5	1.07829e-06	-2.75707
ABAT	1.6016e-05	-2.75444
CCDC78	0.00480966	-2.75264
FAAP24	0.000419593	-2.75031
CADPS2	3.24095e-06	-2.7461
CCT6B	0.0108696	-2.74486
MMP16	3.3407e-05	-2.7439
EPB41L4A-DT	0.0132764	-2.74221
DCLRE1B	7.70139e-07	-2.74157
WFDC2	4.7285e-07	-2.73894
CENPO	2.13752e-08	-2.73736
KLF4	2.64684e-05	-2.73408
MIS18BP1	4.01225e-07	-2.73261
C22orf46	4.30506e-07	-2.72756
GPER1	0.00338821	-2.72695
C9orf64	5.83071e-06	-2.72608
TOE1	3.55688e-06	-2.72604
TIPIN	1.18501e-05	-2.7252
CD177	1.85561e-05	-2.72414
PKP3	5.79345e-08	-2.71817
PTGIS	4.14894e-08	-2.71655
GASAL1	0.0192835	-2.71276
TTC30A	2.64338e-06	-2.70548
MIS12	9.08969e-08	-2.70444
GPC3	0.00196273	-2.70411
IMPA2	1.26869e-08	-2.69965
ANKRD44	8.11097e-05	-2.69813
C1RL	4.14987e-08	-2.69792
TANK	1.86147e-07	-2.69614
NUP107	7.98998e-09	-2.69569
UBXN10	0.00237733	-2.69545
OBI1	8.6601e-08	-2.69137
DEK	9.60109e-10	-2.68437
SEC14L6	3.80372e-08	-2.68151
TNFAIP6	3.42044e-06	-2.67912
RASL11A	0.00313572	-2.67849
TSPAN12	6.77417e-07	-2.67769
CDO1	0.000802103	-2.67385
ZC3H11B	0.00022985	-2.67348
TUBGCP3	4.18068e-06	-2.673
PSEN2	6.72994e-07	-2.67201
ERAP1	8.12025e-09	-2.67136
MATN3	4.01375e-06	-2.66825
POC1A	3.77869e-06	-2.66703
DNA2	3.34043e-05	-2.66048
SHMT1	6.92895e-07	-2.66002
TMEM163	3.81867e-07	-2.65947
MACROD2	0.000796747	-2.65853
LIN28A	0.000495714	-2.6581
OMA1	5.75128e-06	-2.65382
ZBED9	0.00146392	-2.64965
ARNT2	8.4904e-07	-2.64734
NAT8L	1.41625e-06	-2.64227
LIPT2	0.00325697	-2.64124
ACACB	0.00107355	-2.6383
KLHDC7A	0.000906655	-2.63541
CYP2E1	0.000520399	-2.63282
RBM3	4.07336e-10	-2.63272
CLCN4	7.58134e-06	-2.63172
BEND3	2.75303e-05	-2.63151
PAQR4	1.87673e-06	-2.63103
GBP4	0.00120753	-2.62937
ATP8B3	0.000135425	-2.62928
SEMA4B	1.71944e-09	-2.6279
LZTS1	0.00138397	-2.62723
ASAH2	0.000846583	-2.62457
MOB3B	8.03459e-05	-2.62335
DGLUCY	4.83954e-09	-2.62255
CHRNA5	2.7363e-05	-2.6225
RGL3	3.90765e-05	-2.62248
IFI35	9.89056e-08	-2.62195
CFI	2.19652e-09	-2.62089
SRSF1	6.69255e-10	-2.62034
HERC6	4.3326e-08	-2.6192
SH2D4A	3.36582e-08	-2.61813
TUBA1B	1.27335e-09	-2.6181
LEPR	1.31572e-06	-2.61771
CD83	6.04088e-06	-2.61552
POLI	1.46123e-06	-2.61411
CLDN2	1.4738e-08	-2.61277
KL	0.000186458	-2.61201
S100A4	2.33544e-07	-2.61073
ZNF43	0.000216881	-2.6095
CLIC6	0.000174073	-2.60889
IL1RL2	0.0109489	-2.60831
EPB41L2	3.72357e-07	-2.60798
LDLR	3.58211e-08	-2.60523
FLI1	3.07376e-05	-2.59977
SKP2	3.315e-07	-2.59464
NEURL1B	0.00088377	-2.59087
SLC10A7	0.000119903	-2.58796
PARP9	1.18872e-07	-2.58662
CA13	8.94778e-07	-2.58571
HROB	0.000264279	-2.58461
RFC4	1.18247e-06	-2.58417
DCLRE1A	1.6297e-05	-2.58176
SYNPO	6.04513e-09	-2.58155
GPM6A	0.0104473	-2.57912
KCNS3	1.0322e-05	-2.57624
SETDB2-PHF11	0.0177302	-2.5724
SOX6	0.0053601	-2.57235
MYOM3	5.60871e-06	-2.57163
SUSD3	0.000305276	-2.571
C5orf34	0.000127264	-2.56917
MTRNR2L2	2.85917e-05	-2.56864
POGLUT1	4.21831e-07	-2.56845
ADGRA2	0.000134769	-2.56732
CREB3L1	4.29835e-05	-2.56349
LOC554249	0.0105972	-2.56247
FBLN1	2.03582e-05	-2.5616
PNMA2	3.10191e-07	-2.56048
RPP25	1.81989e-06	-2.55905
CALB2	0.00132945	-2.55802
CXorf49B	0.00160261	-2.55794
NFKB1	4.5839e-09	-2.55778
ARHGEF16	2.95044e-07	-2.55776
TYMS	1.75809e-09	-2.55668
ZNF124	5.00096e-05	-2.55642
IRF1	1.7198e-08	-2.5544
LSR	1.23267e-09	-2.55421
ENPP5	1.23989e-05	-2.5536
PRMT6	1.76586e-08	-2.55292
ARHGAP24	1.45924e-05	-2.55096
SRSF2	1.82813e-09	-2.55091
EGOT	0.0045732	-2.55075
THY1	1.56723e-09	-2.54914
SMC1A	1.21004e-07	-2.54606
REXO5	0.000302564	-2.54428
SLFN12	4.28798e-06	-2.54381
COLGALT2	0.00305391	-2.54001
COLEC10	0.00311305	-2.5399
SNX10	1.54134e-07	-2.53912
PAN2	4.14269e-06	-2.53855
CBX5	2.07528e-09	-2.53669
C11orf45	0.000478554	-2.53646
LOC101927391	0.00417661	-2.53383
STAMBPL1	2.08298e-05	-2.53383
TRIM6	6.45471e-06	-2.53183
IPO11	0.000135398	-2.53173
SNX29	1.24508e-07	-2.5276
GALNT3	1.66789e-05	-2.52745
PCSK9	2.8038e-07	-2.52722
TFAP2E	0.0081934	-2.5269
TFAP2C	0.00689854	-2.52631
IQCH	0.00886203	-2.52242
MBLAC2	0.000161753	-2.52119
SLC16A5	3.95441e-06	-2.5188
PCDH10	0.00157885	-2.51816
PIEZO1	1.31928e-09	-2.51771
FAM72A	2.49836e-05	-2.51667
NUP37	3.35516e-08	-2.51427
IL1A	9.95922e-07	-2.51277
SAMD9L	4.85563e-05	-2.51264
NSUN6	0.000637538	-2.51185
NLGN4X	0.0147748	-2.51066
ETV1	3.31074e-06	-2.50884
PRTFDC1	5.13414e-07	-2.50702
UBR7	7.07033e-08	-2.5054
TRA2A	1.6313e-08	-2.50509
MANEA	2.71823e-06	-2.50497
SLC6A13	0.00602362	-2.50488
RBL1	4.81717e-06	-2.50397
ALPK1	6.71568e-06	-2.50316
TRIOBP	7.93569e-09	-2.50288
SMARCA2	2.68337e-09	-2.50073
LOC100507412	0.000114265	-2.50061
MTRR	2.54869e-06	-2.49905
ZNF681	0.00140364	-2.49749
CFAP44	0.00132395	-2.49745
MACC1	1.45301e-07	-2.49673
ENPP1	3.93093e-05	-2.49624
ORAI2	8.53111e-09	-2.49544
LRRN2	0.00873992	-2.4943
MUC12-AS1	0.0192103	-2.4906
IRX3	6.36459e-08	-2.48894
TNFRSF19	2.31443e-05	-2.48774
H6PD	8.3456e-08	-2.48771
GTF2IRD2B	1.45455e-07	-2.48763
EMILIN1	0.000112488	-2.4847
RPA2	5.54425e-09	-2.48333
ARL6IP6	1.0744e-05	-2.48297
KBTBD7	0.000303194	-2.48232
FAM47E	0.022061	-2.48125
MGAT3	0.00042928	-2.48124
TIAM1	1.40474e-05	-2.48089
CRMP1	4.6765e-05	-2.48039
ALPK2	6.44745e-09	-2.47681
RAD54B	2.01268e-05	-2.47675
ARHGAP26	1.79231e-06	-2.47656
FBXL19-AS1	0.00482913	-2.47346
KCNJ15	7.51953e-10	-2.47222
WDR89	1.66897e-07	-2.47204
H2AZ2	4.93922e-10	-2.47135
NSMCE4A	3.58286e-07	-2.47003
MGC4859	0.000669873	-2.46858
LIPE	0.00596219	-2.46767
LMNB2	2.68048e-10	-2.46672
ICAM1	2.58878e-09	-2.46655
FGFBP1	2.64817e-08	-2.46583
LOC100506302	0.00155689	-2.46548
FAR2	7.04488e-07	-2.46519
CHN2	0.00231235	-2.46469
RHOU	0.000820262	-2.46333
SUCLG2	5.03643e-09	-2.46252
CEACAM19	0.000603527	-2.46202
PAQR8	7.05358e-05	-2.46163
CNTRL	7.56814e-05	-2.46032
C1GALT1C1L	0.00399615	-2.46016
AADAT	9.57975e-05	-2.4593
SYT16	0.00291159	-2.45824
ZNF215	3.34919e-05	-2.45589
SLC4A8	0.00198143	-2.45479
SFXN3	3.48065e-09	-2.45419
KLK7	4.24671e-09	-2.45402
ABCC4	3.81881e-08	-2.45307
RGS2	2.46116e-05	-2.45305
DOK7	1.39035e-06	-2.45177
DOCK1	2.42504e-07	-2.45094
TRPV2	1.2249e-06	-2.45069
CFAP46	0.0094368	-2.45023
TRIM14	7.31267e-07	-2.44783
GIHCG	5.95382e-06	-2.44748
ZDHHC13	9.85347e-07	-2.44589
GLYATL1	0.0010019	-2.44368
NPNT	0.000184981	-2.44355
TMEM237	2.85918e-07	-2.44336
TPM1	6.1429e-10	-2.44293
TK2	1.49448e-08	-2.44192
FBXW8	2.87671e-06	-2.44132
AIF1L	1.00477e-09	-2.4384
STEAP1	9.26e-06	-2.43765
SUN2	2.41963e-09	-2.43474
IGFBPL1	0.00230354	-2.43356
LRRC3	0.00183335	-2.43317
PCDHGA11	0.00945345	-2.4322
COX10-AS1	0.0045605	-2.43208
TRIM5	1.94764e-06	-2.43191
DHX58	4.04089e-05	-2.43153
PKDCC	1.42141e-05	-2.43121
DET1	0.000672272	-2.4308
NTN1	1.92143e-05	-2.42964
ADCY5	0.0109442	-2.4295
MSRA	1.18762e-06	-2.42804
ACSS1	0.000530473	-2.42666
BDNF-AS	0.0170349	-2.42626
CLDN11	1.19008e-07	-2.42609
FUS	4.29667e-10	-2.42607
LRCH2	6.9033e-05	-2.42513
MELTF	3.97812e-09	-2.42475
ZNF587B	3.33426e-06	-2.42405
SPATA13	1.46964e-05	-2.42385
P2RY2	5.08196e-07	-2.42383
APLF	7.76966e-05	-2.4237
SMARCD3	6.33573e-06	-2.4236
PTPN3	6.00726e-09	-2.42342
PI4K2B	4.127e-07	-2.42246
CMSS1	5.41587e-07	-2.42204
POLA2	5.09174e-08	-2.41998
ERV3-1	0.00666455	-2.41953
SGMS2	2.96315e-07	-2.41928
PSMB8	7.40248e-09	-2.41751
PSIP1	9.3231e-09	-2.41728
ADGRE2	0.000739473	-2.41713
TRA2B	1.51407e-09	-2.41673
GTF2I	4.67039e-07	-2.41639
CASC2	0.00821158	-2.41487
ZNF561-AS1	2.80894e-05	-2.41349
TSHZ1	3.42564e-06	-2.41343
GRK3	0.00292159	-2.41303
SRBD1	1.85708e-06	-2.41253
DCK	2.69326e-05	-2.41252
N6AMT1	1.07667e-06	-2.41183
EBF4	0.00662009	-2.41179
LOC102606465	0.0171539	-2.41045
HEY1	0.00213003	-2.40896
ZNF695	0.00118213	-2.40884
PAN3-AS1	0.021318	-2.40807
ADCK1	3.31764e-05	-2.40708
NTM	1.3659e-07	-2.40576
VTCN1	4.77125e-06	-2.40444
MANSC1	3.27576e-06	-2.40393
SLC52A3	0.00186808	-2.40253
CNTN6	0.0276897	-2.40009
LY6K	0.002728	-2.40001
PPA2	1.06423e-07	-2.39728
PTER	5.41822e-07	-2.39685
PLP2	8.44964e-09	-2.39667
NNAT	8.38603e-05	-2.39637
CCDC113	0.000428257	-2.39465
PCDHGB7	0.00241328	-2.39277
SLC24A1	1.03795e-05	-2.39055
HSH2D	0.000216606	-2.39021
SPTLC3	6.91883e-07	-2.39007
PRKXP1	0.0120637	-2.38923
ATPSCKMT	3.03382e-07	-2.38791
SCFD2	1.97594e-06	-2.38515
ADGRL1	4.27544e-06	-2.38476
PEX12	3.50086e-05	-2.38295
SFPQ	4.7208e-10	-2.38269
KLF3-AS1	0.0259339	-2.3821
TMEM265	1.39063e-06	-2.38147
DUT	1.84973e-09	-2.38141
FUOM	8.2651e-06	-2.3801
P2RX4	5.67674e-07	-2.37963
TGIF2	6.17878e-07	-2.37837
SERTAD4	2.69772e-06	-2.37835
SUPT16H	2.51973e-09	-2.37807
C3orf14	3.2566e-06	-2.37689
CST6	1.82694e-06	-2.37581
CLDN3	4.09256e-07	-2.3753
KDM5D	6.51805e-07	-2.37527
MGME1	2.04474e-07	-2.37344
MATN2	4.60796e-07	-2.37295
TINAG	5.74168e-08	-2.3725
SASS6	3.83549e-05	-2.37186
SLC25A40	1.93514e-05	-2.37185
EFCAB11	3.83886e-06	-2.37179
METTL25	0.000456398	-2.37125
CPEB3	0.0192125	-2.37115
SLC43A3	1.72583e-08	-2.37044
ARSD	2.21565e-08	-2.36684
GORAB	5.03388e-06	-2.36633
ATAD5	0.000203133	-2.36505
DEPDC4	0.0167169	-2.36446
TBXA2R	0.01424	-2.36298
LINC00941	0.000555865	-2.36291
ZNF518A	3.04601e-06	-2.36253
CACNA1H	0.00102014	-2.36235
SUV39H2	2.9245e-06	-2.36162
ADAM22	0.00949908	-2.36118
IL1RAP	6.0621e-06	-2.35986
PPARGC1A	9.42183e-05	-2.3595
ZBED3	1.42904e-05	-2.35734
POLD3	4.03636e-07	-2.35587
HAUS4	4.75085e-07	-2.35503
FANCF	1.32782e-05	-2.35345
ZMYND11	1.68352e-07	-2.35243
SRSF7	2.34041e-09	-2.35197
UST	8.6597e-05	-2.35104
CRYBG1	6.72441e-07	-2.35065
CEACAM1	0.001166	-2.34953
B3GALT4	0.00015775	-2.34931
RIF1	8.13136e-07	-2.34929
TASP1	0.000312865	-2.34807
TMEM154	4.0222e-07	-2.34695
WBP11	6.51415e-08	-2.34608
RNF213	5.0082e-08	-2.34596
ELAC1	6.62796e-05	-2.34298
NHS	3.51298e-07	-2.33938
COL5A2	6.36018e-09	-2.33909
ACOT1	0.000141467	-2.33826
GTF2H2C_2	1.72449e-05	-2.3379
PLXNC1	0.00261044	-2.33768
FOS	0.000115581	-2.33739
EWSR1	7.1717e-09	-2.33714
TLR3	6.19436e-05	-2.33404
ILDR1	0.00467753	-2.33228
LIG4	4.82017e-05	-2.33121
SPA17	8.3811e-06	-2.33113
PLPP3	4.23411e-06	-2.33092
RENBP	0.000279581	-2.32898
CA11	1.99799e-06	-2.32792
FPGT	5.05611e-06	-2.32764
GPAM	3.18275e-06	-2.32643
DCAF12L1	5.04051e-05	-2.32578
ERVMER34-1	0.000778685	-2.32578
DPY19L3	1.35536e-06	-2.3246
NASP	1.72625e-08	-2.32259
DIRAS1	0.00198611	-2.32224
ISG20	3.80912e-06	-2.32069
ARHGAP19	4.30771e-06	-2.32067
LXN	9.15986e-06	-2.32005
ITGA6	7.47742e-07	-2.3186
SH2D3A	1.73625e-06	-2.31692
TEDC2	2.95228e-05	-2.31567
CC2D2A	3.7605e-06	-2.3154
HMGB3	9.30795e-09	-2.31507
GALC	2.40424e-05	-2.31296
SPATA17	0.0121149	-2.31134
GAS1	6.6252e-06	-2.31081
TSPAN4	1.58732e-07	-2.31057
CTSH	1.93988e-08	-2.3093
LOC102723996	0.000577727	-2.3081
SHC2	0.00778685	-2.30688
ZNF22	4.42521e-08	-2.30647
DAGLA	6.00709e-06	-2.30497
ARMCX5	6.35018e-05	-2.30355
SLC4A4	1.13139e-05	-2.30237
IRF8	0.00177455	-2.30178
FAHD2B	0.000257361	-2.30173
LNP1	0.00891492	-2.30165
STS	1.05763e-05	-2.30047
ZBED6CL	8.13768e-07	-2.29931
PDGFB	7.00697e-08	-2.29876
SHQ1	3.98403e-06	-2.29812
HCP5	4.16278e-07	-2.29564
HNRNPM	1.39779e-09	-2.29563
MAN1B1-DT	0.00616365	-2.29401
SMPDL3A	0.000106157	-2.29323
PGM5	3.77254e-05	-2.29205
OAS1	1.41263e-06	-2.28967
ACTL6A	6.42764e-07	-2.28952
PCTP	7.61082e-07	-2.28936
RBM14	5.48109e-08	-2.28748
LOC642846	0.00848297	-2.28688
PARP1	1.03564e-08	-2.28508
HIVEP3	8.99031e-07	-2.2837
GSPT2	5.39986e-07	-2.28368
FXYD2	2.79961e-07	-2.28324
ARL6IP5	2.29829e-09	-2.27956
NFKBIA	2.34122e-08	-2.27937
MMP19	0.0047563	-2.27811
TUBBP5	0.00290324	-2.27633
CASP8AP2	5.79702e-05	-2.27616
HOXD8	1.37306e-06	-2.27604
ZKSCAN7	0.00142696	-2.27557
THAP9	0.00146964	-2.27529
TMPRSS2	2.07652e-06	-2.27445
SERPINH1	1.58782e-09	-2.27394
ASAP2	0.000488004	-2.27387
STOML1	8.2223e-08	-2.27251
NID2	0.000126978	-2.27116
POT1	5.67617e-06	-2.27067
CNTLN	3.49633e-05	-2.27026
ZNF300	1.92604e-05	-2.27
HADH	1.33725e-07	-2.26769
B3GNT9	1.36378e-05	-2.26769
FOXRED2	3.59272e-06	-2.26756
MOCS1	6.51911e-07	-2.26756
PXMP4	1.39861e-05	-2.26721
HNRNPA2B1	2.85434e-09	-2.26644
RAB36	1.45805e-05	-2.26631
ANXA4	2.85988e-09	-2.26493
COMMD10	2.45009e-06	-2.26412
ZNF684	0.00366528	-2.26313
MSH5	0.00933928	-2.26208
GOLGA1	3.22994e-06	-2.26183
THEMIS2	1.04132e-06	-2.2591
TUB	0.00594158	-2.25839
LINC01116	1.43404e-05	-2.25826
ITGB4	1.4964e-07	-2.25824
RAD18	5.88366e-07	-2.25636
MAPK15	0.0127407	-2.25599
CCNT2-AS1	0.0170378	-2.25116
VWA5A	1.574e-06	-2.25037
SULF1	3.9834e-05	-2.25016
PMVK	3.90134e-06	-2.24978
TYMP	1.61587e-07	-2.24964
PLCXD3	0.00883338	-2.24961
ZNF620	0.000922385	-2.24935
PSG4	9.98388e-06	-2.24908
FLG	5.16184e-07	-2.24737
GPC6	4.91517e-07	-2.24683
SPOCK1	6.85768e-09	-2.24359
CTNNAL1	5.71744e-09	-2.24337
AFF3	0.00500073	-2.24332
TMEM128	3.05948e-06	-2.2432
STX11	0.0195798	-2.24315
CRELD2	4.00855e-07	-2.24219
ROR1	1.66729e-06	-2.24133
ING3	3.31923e-05	-2.24129
TAPBP	1.40823e-08	-2.24119
ACYP2	0.00164507	-2.24103
STARD5	0.011556	-2.24028
ZNF449	0.00530082	-2.23747
IGFLR1	0.00195511	-2.2368
MST1L	0.0109762	-2.23665
DDX18	6.70455e-08	-2.23559
LOC100996740	2.78564e-05	-2.23543
EFHD2	1.68024e-09	-2.23487
HPF1	2.62557e-07	-2.23439
DCDC2	6.49007e-09	-2.23396
ATP6AP1L	0.00114581	-2.23378
ZNF619	0.000358743	-2.23265
HELZ2	3.28832e-07	-2.23185
CRISPLD1	0.00106671	-2.23103
TTLL11	1.42483e-05	-2.23038
PBDC1	2.81102e-07	-2.23012
SLC43A2	8.98677e-05	-2.22913
YWHAEP1	0.0139357	-2.22907
CENPL	7.39224e-05	-2.22847
LOXL4	3.07543e-07	-2.22752
NT5C	1.0391e-06	-2.22595
RTL6	1.09121e-06	-2.22564
DARS2	1.72899e-07	-2.22364
C1R	9.19714e-07	-2.22342
B3GNT3	3.095e-06	-2.22062
BGN	9.08611e-05	-2.21916
HMGN3	1.23823e-07	-2.21834
HCG11	5.12968e-06	-2.21799
GATA2-AS1	0.00240471	-2.21477
SBSPON	4.4937e-05	-2.21449
HNRNPAB	1.49182e-09	-2.21385
LINC01560	0.0172244	-2.21338
ABR	3.95908e-09	-2.21325
DOCK2	7.23491e-07	-2.21056
N4BP3	2.56237e-05	-2.21043
ZNF714	0.00114824	-2.20991
SERPINB7	3.37317e-08	-2.20986
HMGCS1	5.20096e-09	-2.20871
TONSL	2.62395e-06	-2.20835
C17orf107	0.0217661	-2.20763
CLMN	9.37322e-07	-2.20749
AEBP1	2.90219e-08	-2.20745
ZFY	0.000192336	-2.20739
MTMR1	9.31845e-07	-2.20703
PARP4	1.30127e-06	-2.20687
UTRN	2.1746e-06	-2.20622
EPOP	4.81992e-05	-2.20546
DTWD2	6.93109e-06	-2.20389
TTC27	5.42963e-07	-2.202
HLA-DQB1	0.00337459	-2.2019
VNN1	0.00103383	-2.20122
SORCS2	0.000294961	-2.2007
PEX11G	0.000815429	-2.20068
FBXW4P1	0.0257196	-2.20066
ZW10	1.85243e-07	-2.19985
SMIM6	0.0139659	-2.19965
CLIC5	2.17734e-06	-2.19915
RFC5	4.44799e-06	-2.19842
RAD51B	0.0007774	-2.19841
GRHL2	0.000174907	-2.19837
PXN-AS1	0.0109963	-2.19764
TMEM150C	0.000102042	-2.19719
TJP2	2.05728e-08	-2.19621
CKS2	3.70681e-08	-2.19559
SFMBT1	8.62026e-05	-2.19498
THSD4	1.35753e-07	-2.19337
LSM5	8.83013e-07	-2.19222
TSPAN15	6.24209e-07	-2.19216
ZNF785	0.000227833	-2.1914
PSMG3-AS1	0.00256016	-2.19089
DONSON	5.74936e-07	-2.19065
COQ2	2.08454e-06	-2.19056
BCL2L12	5.37551e-07	-2.19008
DLL1	0.008985	-2.18998
DMD	0.00109431	-2.18975
SLC25A35	0.000182225	-2.18923
NEDD4	4.4119e-06	-2.18871
TIE1	6.11485e-05	-2.18814
ZNF397	4.30331e-06	-2.18779
KCNJ12	0.00145414	-2.1868
SDHAF3	2.1437e-06	-2.18644
CARMIL1	1.1551e-06	-2.18624
KCTD3	3.4739e-08	-2.18526
TIRAP	0.00129126	-2.18478
SLPI	9.49059e-07	-2.18408
GPR68	0.00101445	-2.18389
MFSD13A	0.00139065	-2.18364
CXCL5	3.10759e-06	-2.18321
FANCG	1.65382e-06	-2.18287
IRAK2	5.47511e-06	-2.18124
SLC22A18	8.80817e-05	-2.1809
COL17A1	2.35312e-05	-2.18035
RAD21	5.49138e-08	-2.18016
NUDT1	8.03933e-05	-2.18012
ABCA3	6.20969e-07	-2.18003
KNTC1	1.39213e-05	-2.17919
ZC4H2	3.17043e-06	-2.1788
IFIH1	1.18502e-05	-2.17877
OGG1	1.39184e-06	-2.17527
TMEM30B	0.00144609	-2.17399
GAL	2.33366e-05	-2.17211
IQCD	4.10372e-05	-2.17072
APCDD1L-DT	0.0189777	-2.16996
RASGRP3	0.0154543	-2.16993
HHEX	0.00120697	-2.16937
ESRRG	0.00577181	-2.16926
CRYBG3	0.00255726	-2.16895
ARHGEF25	0.0110769	-2.16762
TBCCD1	1.95452e-05	-2.16731
TMEM184A	1.90015e-05	-2.16724
NPFFR2	0.000217368	-2.16656
PXMP2	7.81028e-06	-2.1659
VEGFA	1.36193e-06	-2.16486
CD74	5.1378e-08	-2.16305
OSGEP	7.49023e-06	-2.16272
POLR3B	4.1504e-06	-2.16161
FZD1	6.21133e-06	-2.15992
HAUS7	1.66464e-05	-2.15895
MED20	2.46885e-07	-2.15872
LIMD2	5.58542e-06	-2.15871
XKR4	0.000116014	-2.15854
FOXA3	0.000356988	-2.15665
PHF11	8.14206e-07	-2.15656
CHAMP1	2.32606e-07	-2.15446
C4orf19	7.01089e-06	-2.15389
UTP20	5.5124e-07	-2.15368
LINC01123	8.81361e-05	-2.15297
GLT8D2	0.000106748	-2.15233
SVIL	4.78947e-07	-2.15168
ARGLU1	3.6294e-08	-2.15071
ADGRF4	0.000216532	-2.15039
HAUS1	2.60539e-07	-2.14907
SAMHD1	3.78578e-08	-2.14894
RAB11FIP4	2.21495e-05	-2.14806
NCAM1	6.60942e-05	-2.14796
RMDN1	1.09766e-06	-2.14682
PSD	0.00329519	-2.14671
PPP1R21	3.502e-07	-2.14637
CCBE1	0.000786184	-2.14565
PCDHGB5	0.00219194	-2.14372
LYAR	1.69876e-05	-2.1437
IL1B	0.000123854	-2.14319
ZNF862	5.07406e-05	-2.14207
CKAP2	3.46261e-06	-2.14199
CTBP1-DT	2.76654e-05	-2.14136
SUMF1	2.09673e-08	-2.13867
MX1	1.66683e-08	-2.13685
ZNF799	0.00012534	-2.13629
ZNF551	0.000558217	-2.13529
NFATC1	0.00177828	-2.13276
SOCS1	0.000879594	-2.1324
FGF13	0.0148948	-2.13098
PTPN18	3.73195e-08	-2.1301
EFR3A	1.1673e-06	-2.12954
CLDN10	1.76908e-06	-2.12935
LRRC8B	0.000216	-2.12897
ADGRL4	3.26277e-07	-2.1289
IRAK1BP1	0.00030033	-2.12864
SOD2	6.86639e-09	-2.12611
CD40	2.64399e-08	-2.12562
CXCL16	3.98873e-07	-2.12537
USP18	8.93746e-05	-2.12517
LAP3	5.16162e-08	-2.12511
CDC14A	0.00019402	-2.12488
ULBP3	3.18876e-05	-2.12439
RNF207	1.59668e-05	-2.12385
CGN	4.46703e-06	-2.12363
LINC00987	0.000311509	-2.12234
ARL6IP1	1.05327e-07	-2.12129
SERPINA3	0.000132003	-2.12096
PRRX2	4.52605e-06	-2.12093
USP13	3.50481e-06	-2.12042
PFAS	4.85244e-07	-2.12016
TAP2	3.4262e-08	-2.11948
HNRNPH2	1.19768e-05	-2.11875
URB2	8.11259e-05	-2.11814
MPHOSPH9	1.1053e-05	-2.11807
ARMCX5-GPRASP2	0.0240233	-2.11661
TBCD	3.13518e-07	-2.11654
SCLY	2.17459e-06	-2.11648
C1orf131	8.94046e-05	-2.11592
PKIB	3.92932e-07	-2.11574
ZNF184	0.000183325	-2.1152
AFDN	8.5897e-07	-2.11476
ACAD10	2.28965e-06	-2.11446
C8orf48	0.000805148	-2.11387
LOC112694756	7.96119e-08	-2.11325
ACAD8	2.52599e-06	-2.11233
GNPDA2	1.46411e-05	-2.11223
LRR1	4.59752e-06	-2.11186
TPCN1	4.11145e-08	-2.11014
COL4A2	3.83723e-08	-2.10976
PUDP	4.45044e-07	-2.10827
ZMAT1	0.00558154	-2.10798
RBM12	2.13778e-06	-2.10765
ABCA7	2.67707e-06	-2.1074
DHRS4-AS1	2.78981e-05	-2.10606
FBXW4	6.75671e-08	-2.10563
TTC26	7.27777e-05	-2.10462
ZNF675	0.000622352	-2.10416
PXDN	6.47594e-08	-2.10355
LDAH	7.12938e-06	-2.10285
THAP12	7.24545e-07	-2.10228
ZADH2	2.61086e-06	-2.10202
PTGS1	4.70932e-05	-2.10122
GUF1	1.17048e-06	-2.10034
SERPINB8	3.96391e-07	-2.10028
CXCL1	3.0806e-09	-2.09943
VAT1L	0.000192962	-2.0988
SRD5A1	1.73179e-07	-2.09783
MST1P2	0.00938627	-2.097
JAG2	4.0483e-05	-2.09684
CD1D	0.0045801	-2.0967
TMEM132A	4.1728e-09	-2.09628
SLC2A9	0.0191072	-2.09597
MTMR11	2.50368e-05	-2.09536
NIF3L1	2.02928e-06	-2.0949
IL4R	4.51438e-08	-2.09483
ACADL	0.0142832	-2.09436
PTPRG	2.12806e-06	-2.09304
RRAGB	7.83129e-06	-2.09289
LOC642361	0.00543572	-2.09202
AMTN	0.0259503	-2.08971
ESRP1	0.000369239	-2.08944
NUBP1	4.49589e-07	-2.08903
RFC2	6.38248e-08	-2.08794
ABCE1	1.10909e-07	-2.0877
NID1	3.68465e-05	-2.08652
WNT2B	1.7183e-05	-2.08575
RTN4R	2.53026e-05	-2.0856
WIPF1	3.29703e-05	-2.08542
MACROH2A2	2.59135e-08	-2.08502
PCDHGB6	0.00283447	-2.08433
TFDP1	4.17951e-07	-2.08346
BRI3BP	1.08512e-07	-2.08333
SLC35A4	1.93126e-07	-2.08292
NFIX	6.94395e-07	-2.08261
STAT1	2.54911e-07	-2.08254
CMTR2	6.60522e-06	-2.08223
PTMA	7.18494e-09	-2.0822
CDK2	4.64184e-07	-2.08118
SMPD4	3.83747e-08	-2.08081
LCMT2	8.28654e-06	-2.07985
MRC2	1.85625e-08	-2.0798
FAM114A2	2.10794e-06	-2.07916
RNF145	9.92473e-08	-2.07709
BLOC1S5	7.44052e-05	-2.07691
ZNF107	0.000122087	-2.07664
FBXO48	0.00178183	-2.07565
LHFPL3-AS2	0.00228184	-2.07535
GAL3ST1	7.30857e-05	-2.07525
HOOK1	1.01947e-06	-2.07494
CD47	5.59471e-08	-2.07201
CXCL8	7.79411e-06	-2.07176
COX18	9.09846e-07	-2.07153
CDT1	9.40054e-07	-2.0712
FAM86C2P	0.0193188	-2.0707
CHURC1-FNTB	0.000143599	-2.07064
MUC1	4.74222e-07	-2.07061
CUTALP	0.000164062	-2.07054
MUC20	1.81056e-07	-2.07045
KIF1A	0.00848188	-2.07032
ALG13	8.8859e-07	-2.06975
MIDEAS	1.52087e-05	-2.06881
CHSY3	0.00488218	-2.06831
EEPD1	0.000854931	-2.06815
EZH2	2.12382e-07	-2.06782
SLC49A3	0.000363155	-2.06706
GABPA	2.94761e-05	-2.06595
SEPTIN7	4.0027e-07	-2.06582
CARF	0.00148008	-2.0654
MYB	0.00212157	-2.06528
MST1R	9.8319e-06	-2.06494
ITPR2	1.04288e-06	-2.0642
TNFRSF11B	2.88557e-05	-2.0632
FZD2	3.41808e-05	-2.06317
NCMAP	0.00761028	-2.06316
CRNDE	0.00190611	-2.06213
FGGY	0.000206397	-2.06175
PASK	1.37654e-05	-2.06116
GPX7	1.61961e-05	-2.0594
UGT1A6	0.000159797	-2.05825
JAM3	0.00057062	-2.05727
SLC25A13	1.18302e-06	-2.05677
NUBPL	2.10859e-05	-2.05667
TXK	0.0144964	-2.05632
FAM89A	0.000488264	-2.05608
ANKRD29	0.00169307	-2.05515
FAM201A	0.0019684	-2.05502
TESMIN	0.00815318	-2.05495
CTSV	5.55077e-06	-2.0531
RARRES2	2.05506e-06	-2.0531
OAS2	4.48516e-05	-2.05304
RECQL	6.15636e-06	-2.0526
ZNF391	0.00690046	-2.05192
FLVCR1-DT	0.0209425	-2.05191
ANP32A	4.92542e-09	-2.05125
IQSEC2	0.000159213	-2.05095
DPY19L2	0.00519874	-2.05004
MAGEH1	4.65486e-06	-2.0497
ABCB10	3.59069e-05	-2.04967
LOC100287015	0.000306804	-2.04859
GABPB2	0.000391478	-2.04838
RPEL1	0.00506881	-2.04742
HSPA5	8.64697e-09	-2.04688
CHAC2	4.00869e-05	-2.04679
ZRANB3	8.0021e-05	-2.04526
KIAA0825	0.00564534	-2.04498
ZNF76	2.3175e-05	-2.04472
MIOS	1.32461e-06	-2.04442
DZIP1L	0.000264011	-2.04361
MXRA5	6.32305e-05	-2.04309
GJB2	2.44912e-07	-2.04254
TMEM18	2.10528e-06	-2.04244
FH	4.78549e-08	-2.04176
CPT2	1.09558e-06	-2.04132
STING1	2.62575e-06	-2.04121
SCRN1	2.14819e-07	-2.04072
UBE2S	2.34207e-08	-2.04071
BCOR	1.09393e-05	-2.03976
LSM6	2.7796e-05	-2.03937
PPCS	6.21394e-07	-2.03924
ALG10B	0.000455997	-2.03892
PRKCQ	1.61615e-05	-2.03813
EIF4G2	1.55006e-07	-2.03811
ZNF736	0.000307812	-2.0372
CYB561	1.65821e-07	-2.03712
KLHL22	7.10724e-07	-2.03523
HAT1	4.83042e-08	-2.03507
SFXN5	4.2723e-06	-2.03352
YWHAH	1.0858e-08	-2.03342
MYOM2	0.00828683	-2.03327
MAOB	1.33361e-05	-2.03316
SSH3	2.40521e-07	-2.03261
HNRNPF	4.48247e-07	-2.02963
FMNL3	2.55103e-07	-2.02825
MKRN2OS	0.0214296	-2.0278
SRSF3	1.43431e-08	-2.02716
SHTN1	2.27647e-06	-2.0263
IFIT5	2.52198e-06	-2.02607
SLC16A4	1.75852e-05	-2.02571
ITGB7	0.0223039	-2.02463
DFFB	0.00128322	-2.02436
ACADM	1.71822e-06	-2.02422
ANXA8	0.00126369	-2.02265
ZNF680	0.000529747	-2.0223
ETFBKMT	0.0200334	-2.02203
COL5A1	7.24281e-08	-2.02161
MAP2K6	0.000894965	-2.02147
IFI27	1.2143e-06	-2.02001
DDX60L	1.96456e-05	-2.01992
SLCO3A1	1.71447e-06	-2.01937
SMAD6	9.23755e-06	-2.0185
ANXA8L1	0.00825189	-2.01808
KIF16B	5.44664e-05	-2.01551
TAF9B	2.20946e-06	-2.01544
LRRC6	0.00283659	-2.01518
IQCH-AS1	0.0160608	-2.01292
BMF	1.81654e-06	-2.01256
ELAPOR2	0.000997593	-2.01247
C21orf91	0.000106986	-2.01214
RAP2C	4.68334e-06	-2.01136
LSM3	1.72236e-06	-2.01045
HLA-DPA1	0.00418962	-2.00939
ANP32E	2.35362e-07	-2.00901
STAG1	1.73833e-06	-2.00858
ZMYM1	8.24474e-05	-2.00855
AMMECR1	1.33882e-07	-2.008
CYP27C1	0.000567776	-2.00771
COL6A1	5.04303e-08	-2.00707
FOXS1	0.0138311	-2.00645
ZNF614	0.000197624	-2.00611
CAPN3	0.01009	-2.00589
KLHL9	1.0738e-05	-2.00578
ZBTB38	2.72089e-05	-2.00545
FAM98A	5.43515e-07	-2.00413
CORO1A	8.27168e-05	-2.00406
PHF14	4.82242e-07	-2.00366
HLA-DPB1	7.5162e-05	-2.00327
MAPRE2	4.67677e-06	-2.00243
MLKL	6.44038e-06	-2.0024
NAF1	1.22372e-05	-2.00239
MMUT	8.48863e-06	-2.00189
LRP5	6.44719e-07	-2.00161
C4orf33	7.82599e-05	-2.00149
TXNDC5	4.07072e-08	-2.00141
PM20D2	2.67169e-06	-2.0001
DNASE1L1	2.52912e-08	2.00024
TP53I3	7.8983e-08	2.0003
ANKZF1	1.46114e-06	2.00458
EMC3	1.01933e-08	2.00631
FLJ20021	0.000529997	2.00951
SMIM4	0.000534559	2.01048
RPS27	3.83434e-06	2.01262
GID4	1.67988e-06	2.01409
SCYL1	1.00026e-08	2.01432
EFNA3	0.000132955	2.01527
TNFRSF25	5.10576e-05	2.01743
ZNF16	1.95667e-05	2.01794
TYRO3	1.34338e-07	2.01861
PRR15L	0.000122916	2.01945
PPP1R13L	4.88858e-08	2.02195
TUBA4A	1.09851e-07	2.02364
SEMA6C	0.000418764	2.02415
RASSF8	1.95264e-06	2.02469
ZNF446	5.5659e-05	2.0256
SIPA1L2	9.74617e-07	2.02827
H2AW	0.000355326	2.02919
GSTA4	1.84653e-06	2.03086
PPME1	3.5156e-08	2.0313
GNA13	3.76381e-07	2.03203
FBP1	0.00502416	2.03299
SNHG16	8.10819e-05	2.03345
CAMLG	2.51149e-08	2.03416
CCDC136	0.00272942	2.03444
IGSF8	2.37722e-07	2.03453
BRF2	7.21301e-07	2.03567
MAP1LC3A	7.72249e-06	2.03618
UAP1L1	1.40629e-07	2.03635
ADA	2.17417e-06	2.03681
DBNDD1	1.5744e-07	2.03859
NDUFB2-AS1	0.0127348	2.03954
NRIP3	2.71021e-06	2.041
RMND1	9.6128e-08	2.04105
PCSK5	1.84811e-06	2.04135
L3MBTL2-AS1	0.0234569	2.04266
PIM1	3.94448e-07	2.04286
GJA1	2.20244e-06	2.04292
TTC32	0.00685708	2.04327
NECTIN4	4.97679e-06	2.04444
APLP1	3.80283e-08	2.04801
LOC107984507	0.00192705	2.04888
LRP1	2.6269e-07	2.04926
MT1G	4.59365e-05	2.04996
PEX6	4.1239e-07	2.05228
CUTC	1.18151e-06	2.05649
ATG4D	4.33836e-07	2.05756
LOC613038	0.00875184	2.05803
LOC388242	0.00875184	2.05803
LINC02381	5.97513e-07	2.05867
LMO7	3.47815e-06	2.06035
CCNB1IP1	9.23572e-08	2.06811
SLC2A8	6.1837e-07	2.06953
LZTS3	2.88147e-07	2.07196
PARM1	0.00838285	2.07363
SCAND2P	0.0128499	2.07404
CDIP1	3.54088e-07	2.07494
MIR3936HG	0.0278551	2.07575
PTPRR	0.0044594	2.07689
ANGPT1	0.00424003	2.07694
MOB3C	8.1626e-07	2.07819
TUBB4A	1.03102e-05	2.07911
PLEKHM1P1	0.000320347	2.07943
PTX3	4.32941e-07	2.08056
MAST1	0.0271689	2.08121
PTPRB	1.72345e-05	2.08334
LOC102724135	2.633e-06	2.08727
LIX1	0.0150891	2.08868
FTH1	3.36618e-07	2.08891
MT1L	1.3938e-06	2.08947
RPPH1	0.00799458	2.09108
TESK2	0.00309931	2.09134
SLIT2	2.14974e-05	2.09201
B4GAT1	4.55224e-08	2.09219
FAM189B	8.6518e-08	2.09241
FOXA1	0.000135979	2.09708
PDK3	7.71728e-07	2.09779
GFAP	0.00293985	2.09785
CYFIP2	1.44929e-08	2.09854
CCDC85A	0.0164678	2.09896
SLC7A8	5.55437e-07	2.09968
RGN	0.00237866	2.10524
OXCT2P1	0.000625391	2.10539
LOC101928123	0.00132793	2.10544
CYP1A1	0.00482118	2.10562
PGD	5.21948e-09	2.10706
CLK3	2.42159e-08	2.10709
CD302	0.00322509	2.10905
CITED2	1.14079e-07	2.10956
PICART1	0.0110173	2.11552
TMEM8B	4.80322e-06	2.11597
DDX11L2	0.000503877	2.11635
IP6K2	4.4348e-09	2.11742
NFIL3	2.66503e-08	2.12084
KLF9	6.97542e-08	2.12198
UPK2	0.0274586	2.12375
TOP3B	8.66217e-07	2.12664
ARL4D	1.47898e-08	2.127
ZNF611	3.00393e-05	2.12832
KLK10	1.40349e-08	2.1309
CTHRC1	1.80349e-07	2.13145
ARHGAP27P1-BPTFP1-KPNA2P3	9.29718e-05	2.13329
RBM24	0.00133359	2.13403
ABCB9	5.37652e-06	2.1372
ADHFE1	0.00755749	2.1377
TBC1D3L	0.000367296	2.1381
IL18	6.89528e-08	2.1385
GPN1	3.88258e-09	2.13856
LOC171391	0.017232	2.13939
TBX2	2.3207e-05	2.14257
LRRC32	9.10439e-05	2.14283
MCRIP2	1.16901e-06	2.14346
ARVCF	8.8844e-08	2.14517
CYYR1	0.00295813	2.1478
RNF208	0.000137702	2.14868
HSPA4L	1.08519e-06	2.14955
MAP3K10	3.06624e-07	2.15009
PCDH1	1.19194e-07	2.15197
UCHL1	1.9635e-08	2.15249
PLEKHO1	3.95483e-08	2.15442
MERTK	1.35457e-05	2.15585
TBC1D3I	0.00212029	2.15676
TMEM151A	2.67799e-06	2.15685
PLCD1	7.37108e-06	2.1632
SLC2A3	1.28079e-07	2.16361
TRIM16L	2.58422e-07	2.16485
SLC3A2	2.04522e-09	2.16576
SMURF2	2.35724e-08	2.1661
SNTA1	1.92585e-06	2.16658
INKA2	4.27307e-06	2.16802
CAMK1	4.68281e-07	2.16837
FLJ16779	1.97263e-05	2.16912
CYGB	1.82089e-07	2.17291
CREBRF	6.81744e-06	2.17687
PKP1	0.000153497	2.17692
ZNF277	1.5485e-07	2.17745
MICALL1	3.68847e-09	2.17874
OGFOD2	1.11793e-06	2.17897
SGTB	3.58386e-06	2.17972
PRDX1	1.8349e-08	2.18247
RFESD	0.0190936	2.18284
PET117	6.64889e-06	2.18439
FAM156A	0.000520975	2.18652
ZNF79	3.98426e-06	2.18773
ATOX1	1.94295e-06	2.18789
KIT	0.00644424	2.18853
EPS8L1	4.58363e-07	2.19159
FBXO27	1.06632e-05	2.19169
RNF24	2.13746e-07	2.19199
TSC22D3	2.15761e-08	2.1927
SPEG	6.34912e-07	2.19282
FBXO2	8.07599e-06	2.1933
TGM1	0.00523824	2.19565
MOK	6.87751e-06	2.19654
TAGLN3	5.89122e-08	2.1974
LETMD1	3.09467e-08	2.1981
PACC1	5.21261e-07	2.19929
PRELID3A	0.00018541	2.20132
SH3RF2	7.78808e-08	2.20146
ANAPC1P2	2.80299e-06	2.20174
GAMT	7.19355e-06	2.20433
TRIM71	0.00401828	2.20663
STOM	1.73493e-08	2.20694
ZFAS1	1.6905e-06	2.20715
VIM-AS1	0.000740952	2.20753
CSKMT	0.000164564	2.2097
RGMA	0.002243	2.21287
SIK1B	1.92466e-07	2.21436
SIK1	1.92466e-07	2.21436
PPM1D	8.3015e-07	2.21519
PRSS53	0.00364765	2.21644
SDK2	0.0193933	2.21764
DNM3	9.87565e-05	2.21894
GLCCI1	2.68304e-06	2.22556
SPSB3	1.09478e-06	2.22762
DYRK3	2.59522e-07	2.23198
TESK1	4.86174e-08	2.23284
FERMT1	4.81007e-07	2.23375
MACIR	2.0524e-06	2.23389
BDNF	1.60705e-07	2.23425
KTN1-AS1	0.0245717	2.23674
HOXB9	2.66231e-09	2.2428
MICA-AS1	0.00114682	2.24288
RNA45SN2	0.00290541	2.24613
TENT5C	0.0220549	2.24762
MARCHF10	0.00920521	2.25004
MAN2B1	2.34266e-09	2.25065
BLNK	0.00833076	2.25206
RHBDL1	0.0219929	2.25314
GAP43	0.0140686	2.25522
AKR1C3	1.66812e-08	2.25991
SFTA1P	0.000720053	2.26002
ASAP3	2.00827e-06	2.26064
OLAH	0.00932283	2.26459
GSTM3	2.47313e-08	2.26592
MAPK11	3.79935e-07	2.27316
PHEX	0.00128829	2.27331
UBXN1	2.98108e-07	2.27972
CLTCL1	5.28648e-07	2.28047
LPIN3	7.62464e-07	2.2806
CD68	1.62807e-08	2.28831
SEMA4G	2.81555e-06	2.29004
A1BG-AS1	0.00292916	2.2907
LRRC75A	0.0148917	2.29177
LRRC2	0.00979663	2.29294
AZIN2	8.28291e-05	2.29373
TNFSF15	1.26032e-07	2.29398
FN3K	1.7182e-05	2.29645
[truncated: 642 more rows]
