# Supplementary material for: Targeting NEDDylation is a Novel Strategy to Attenuate Cisplatin-induced Nephrotoxicity
Source: Cancer Res Commun. 2023 Feb 13;3(2):245–57. doi: 10.1158/2767-9764.CRC-22-0340 (PMC9973416; doi:10.1158/2767-9764.CRC-22-0340)
Supplement: Supplementary Table TS2 — Significantly upregulated oxidative stress response genes by pevonedistat. [file crc-22-0340-s07.xlsx]

## Sheet: Supplementary Table S2
Supplementary Table S2. Significantly upregulated oxidative stress response genes.
	Gene Name	Fold Change	P-Value
	GPX2	117.94	9.25e-10
	GPX3	3.88	6.6e-10
	HMOX1	6.82	1.03e-11
	NQO1	5.08	6.32e-12
	G6PD	3.98	9.92e-11
	AKR1C1	15.7	1.38e-11
	SRXN1	3.88	9e-12
	GCLM	4.27	1.07e-10
	CTH	4.04	6.63e-09
	GCLC	4.28	4.34e-09
	FDXR	6.98	4.53e-12
	CYP4F3	10.61	1.5e-07
	CYP4F11	16.39	1.96e-10
	TXNRD1	5.71	1.38e-11
	CYP2S1	4.06	2.04e-10
	ALDH1A1	3.94	5.28e-08
	AKR1B10	3.91	1.67e-06
