# Supplementary material for: Targeting NEDDylation is a Novel Strategy to Attenuate Cisplatin-induced Nephrotoxicity
Source: Cancer Res Commun. 2023 Feb 13;3(2):245–57. doi: 10.1158/2767-9764.CRC-22-0340 (PMC9973416; doi:10.1158/2767-9764.CRC-22-0340)
Supplement: Supplementary Table TS3 — Combination indices following treatment with pevonedistat and cisplatin. [file crc-22-0340-s08.xlsx]

## Sheet: Supplementary Table S3
Supplementary Table S3. Combination indices after RPTEC treatment.
	PEV	Cisplatin (nM)	CI
	(nM)
	30	300	2900000000000
	30	600	27050000
	30	3000	3321.43
	30	6000	603.265
	PEV	Cisplatin (nM)	CI
	(nM)
	100	300	2900000000000
	100	600	5810000000000
	100	3000	10386.5
	100	6000	1087.68
