# Supplementary material for: Targeting NEDDylation is a Novel Strategy to Attenuate Cisplatin-induced Nephrotoxicity
Source: Cancer Res Commun. 2023 Feb 13;3(2):245–57. doi: 10.1158/2767-9764.CRC-22-0340 (PMC9973416; doi:10.1158/2767-9764.CRC-22-0340)
Supplement: Supplementary Table TS4 — Median survival time of FaDu tumor bearing mice. [file crc-22-0340-s09.xlsx]

## Sheet: Supplementary Table S4
Supplementary Table S4. Median survival of FaDu tumor bearing mice.
	Treatment	Median Survival
	Control	28 Days
	PEV	32 Days
	Cisplatin	51 Days
	PEV+Cis	> 100 Days
